# Supplementary material for: Multi‐omics technologies and molecular biomarkers in brain tumor‐related epilepsy
Source: CNS Neurosci Ther. 2024 Apr 20;30(4):e14717. doi: 10.1111/cns.14717 (PMC11031674; doi:10.1111/cns.14717)
Supplement: Supplementary file 1 — Table S1. [file CNS-30-e14717-s001.xlsx]

## Sheet: Sheet1
SUPPLEMENTARY TABLE 1 Summary of the multi-omics molecular biomarkers in this review.
Biomarkers	Omics	Tumor types	Methods	Main effect	Briefing mechanism	References
BRAF	Proteomics	WHO grade I gangliogliomas (n=53)	Immunohistochemistry	Negative	The associated mechanisms could reflect tumor cell proliferation regulation through RAS-RAF-MEK-ERK-MAP kinase signaling pathways, which have been found to enhance tumor cell proliferation.	Dahiya et al., 2013 [35]
BRAF	Genomics	Low-grade epilepsy-associated tumors (LEATs, n=20)	Next generation sequencing (NGS)	BRAF variants occur in a setting specifically linked to epileptogenesis.	-	Marucci et al., 2014 [32]
BRAF V600E	Genomics, Proteomics	174 surgical specimens (n = 93 GGs, n = 4 DIGs, n = 77 DNTs)	Polymerase chain reaction (PCR) amplifications and sequencing (Kit) Immunohistochemistry (IHC)	The expression of BRAF V600E is associated with a worse postoperative seizure outcome in glioneuronal tumors. BRAF V600E could be a potential indicator of worse postoperative seizure outcome.	BRAF-induced phosphorylation of LKB1 as possible mechanism contributed to mTOR activation in BRAF V600E-mutated GNTs, possibly through uncoupling of the LKB1-AMPK-mTOR signaling.	Prabowo et al., 2014 [37]
BRAF V600E	Genomics	35 patients diagnosed with Glioneuronal tumors (GNTs) , including 24 gangliogliomas and 11 dysembryo-plastic neuroepithelial tumors	DNA sequencing	Patients with BRAF-mutated GNTs had a significantly wider variety of seizure types compared to GNTs with BRAF wild-type status.	There were complex interactions between BRAF V600E variant and seizures.	Zhang et al., 2017 [34]
BRAF	Genomics	Histopathologically confirmed low-grade epilepsy-associated neuroepithelial tumors (n=22)	Next generation sequencing (NGS)	Multiple seizure types were present in patients with BRAF variants and in none of those with BRAF wild type.	BRAF mutant protein expression, which in gangliogliomas (GG) is predominantly observed in neuronal tumor cells, might influence neural networks, causing the abnormal discharge of various populations of neurons in different locations, which may contribute to the occurrence of different seizure types.	Vornetti et al., 2017 [33]
BRAF V600E	Transcriptomics	Pediatric brain tumors (ganglioglioma)	RNA sequencing analysis	The oncogenic BRAF somatic mutation p.Val600Glu (V600E) in developing neurons underlies intrinsic epileptogenicity in ganglioglioma.	BRAFV600E-induced epileptogenesis is mediated by RE1-silencing transcription factor (REST), which is a regulator of ion channels and neurotransmitter receptors associated with epilepsy.	Koh et al., 2018 [36]
BRAF V600E	Genomics	Epilepsy‑associated brain tumor	Meta-analysis	BRAF V600E gene variant was significantly associated with age at seizure onset.	-	Xing et al., 2021 [31]
EGFR, Ki-67	Genomics, Proteomics	Glioma patients (n=198)	DNA sequencing, Fluorescence in situ hybridization (FISH)	There was a higher proportion of epidermal growth factor receptor (EGFR) amplification and lower Ki-67 expression in patients with preoperative seizures.	Ki-67 may play a important role in seizure-related tumors by increasing proliferation.	Yang et al., 2014 [39]
MGMT, EGFR, AO/AOA	Genomics, Proteomics	High-grade glioma (HGG) (n=147): anaplastic astrocytoma (AA), anaplastic oligodendroglioma (AO), anaplastic oligoastrocytoma (AOA), and glioblas- toma multiforme (GBM)	DNA sequencing, Immunohistochemistry staining	Patients with lower MGMT and EGFR expression and AO/AOA showed more frequent instances of postoperative seizure.	A tumor with high EGFR protein expression is more malignant, which may account for the low incidence of postoperative seizure in the HGGs with high EGFR protein expression.	Yang et al., 2016 [40]
IDH1, IDH2	Genomics, Proteomics	WHO grade II astrocytomas (n=79)	Direct sequencing or immunohistochemistry with an antibody which detects mutated protein IDH1 R132H.	Seizure as the initial symptom is associated with IDH1 or IDH2 variant.	-	Stockhammer et al., 2012 [50]
IDH1	Genomics	Low-Grade Gliomas (n=60)	Direct sequencing	IDH1 variant was frequently detected in LGGs, and it may result in tumor-related seizures.	-	Liang et al., 2013 [53]
IDH1, D2HG	Proteomics	WHO grade II gliomas（n=30）	Immunohistochemistry (IHC)	Increased expression of the IDH1-R132H mutation is associated with seizures in low grade gliomas.	Rather than converting isocitrate to a-KG, mutant IDH1 consumes a-KG and produces 2-hydroxyglutarate (2HG) in an NADPH-dependent reaction. 2HG itself could be mimicking glutamate: It bears a close structural similarity to glutamate; is able to activate NMDA receptors, leading to increased intracellular Ca2+ and neurodegeneration; and excess 2HG has been indirectly implicated in epileptogenesis.	Liubinas et al., 2014 [54]
IDH1	Proteomics, Metabonomics	137 consecutive patients who underwent awake craniotomy	MRI, Immunohistochemistry (IHC)	The IDH1 mutation was more common in supplementary motor area (SMA) region tumors compared with other brain regions, and may be an additional risk factor for the occurrence of intraoperative seizures.	Mutant IDH reduces a-ketoglutarate to 2-hydroxyglutarate (2-HG). 2-HG has structural similarities to glutamate that may activate N-methyl-d-aspartate receptors, and thus may have epileptogenic potential.	Gonen et al., 2014 [47]
IDH1, IDH2	Genomics	Glioma (n=311)	DNA pyro-sequencing.	IDH1/2 mutation is associated with seizure as an initial symptom in low-grade glioma.	IDH1/2 mutation occurs more frequently in LGG patients with seizure as an initial symptom.	Zhong et al., 2015 [51]
IDH1	Genomics, Proteomics	170 glioma patients with diagnosis of WHO grade II-IV glioma	Immunohistochemistry (IHC) staining and direct DNA sequencing when the IHC results were negative.	Among the WHO grade II and III gliomas, IDH1 varinats were significantly associated with preoperative seizures, but no significant relationship between IDH mutations and preoperative seizures was found with glioblastoma multiforme.	IDH1 mutations increase the neomorphic ability to convert ketoglutarate (a-KG) to D-2-hydroxyglutarate (2-HG). Due to the structural similarity to glutamate, 2-HG can activate N-methyl-D-aspartate (NMDA) receptors, and this activation might be a part of the mechanism that mediates IDH1 mutation-associated preoperative seizures.	Yang et al., 2016 [46]
IDH1, D2HG	Genomics, Proteomics	WHO grade II–IV infiltrative astrocytomas, oligodendrogliomas, and GBM, including 13 grade II astrocytomas, 14 grade II oligodendrogliomas, 16 grade III astrocytomas, 4 grade III oligodendrogliomas, and 112 GBMs.	Mutation screening was done via R132H IDH1 immunohistochemistry. Immunonegative tumors were tested for less common IDH1/2 mutations via pyrosequencing or by 450K methylation array profiling.	IDH1 mut gliomas are more likely to cause seizures in patients.	The D2HG product of IDH1-mut may increase neuronal activity by mimicking the activity of glutamate on the NMDA receptor.	Chen et al., 2017 [42]
IDH1	Genomics, Transcriptomics, Proteomics	Pilocytic astrocytoma (n = 2), diffuse astrocytoma (n = 4), oligodendroglioma (n = 14), anaplastic astrocytoma (n = 16), anaplastic oligodendroglioma (n = 1), glioblastoma (n = 31).	Immunohistochemical stains, Next generation sequencing (NGS), polymerase chain reaction (PCR), Chromosomal microarray analysis.	Patients with IDH1 mutation are more likely to have glioma-related preoperative seizures (GPS) and post-operative seizure control (PSC) than IDH1 wild-type gliomas.	Exposure to exogenous D2HG has been shown to increase the duration of synchronized network burst firing.	Feyissa et al., 2019 [48]
IDH1	Genomics	442 patients with glioma	Targeted next-generation DNA sequencing	IDH mutations in patients was associated with the occurrence of glioma-related preoperative seizures (GPS).	The overproduction of D-2-hydroxyglutarate (D2HG) and its structural similarity to glutamate have been suggested to play a role in the mechanism of neuronal excitation leading to seizures.	Shen et al., 2020 [49]
IDH1	-	Glioma patients	Meta-analysis	IDH1 variant was significantly associated with the incidence of perioperative epilepsy in patients with glioma.	-	Song et al., 2021 [45]
LGI1	Genomics	Glioblastoma multiforme, high grade gliomas	Review	Loss of LGI1 expression, may be an important event in the progression of gliomas that leads to a more invasive phenotype in these cells.	-	Kunapuli et al., 2004 [59]
LGI1	Genomics	Malignant gliomas	Review	The tumor suppressor role of LGI1 in malignant gliomas is weak.	-	Gu et al., 2005 [62]
LGI1	Genomics, Proteomics	High-grade gliomas (n=24): GB (n = 22) or anaplastic astrocytoma (n = 2)	Immunoblot, immunofluorescence.	There may be a preferential expression of LGI1 in high-grade glioma tumors of patients with epilepsy.	The presence of serum LGI1 autoantibodies in some patients with high-grade gliomas might play an epileptogenic role.	Dazzo et al., 2018 [61]
LOH 19q	Genomics	103 LGGs, including 27 oligodendrogliomas, 41 oligoastrocytomas and 35 astrocytomas	High-performance liquid chromatography (DHPLC)	Patients who did not have LOH 19q were more prone to experiencing seizures, especially secondary generalized seizures.	-	Huang at al., 2011 [66]
IDH1 R132, P53	Proteomics	Glioblastoma patients (n=56)	Immunohistochemical staining	Younger age, the IDH1 R132H mutation, and p53 overexpression (>40%) were related to seizures at presentation.	-	Toledo et al., 2017 [58]
FOXO4	Transcriptomics	LGGs (n=86)	Whole-genome RNA sequencing	High FOXO4 expression was found to be associated with a low risk of seizure occurrences.	As FOXO4 was found to be a suppressor of tumor growth and proliferation, which change the peri-tumoral environment, it may be involved in epileptogenesis. Moreover, the high expression of FOXO4 may inhibit tumor growth and decrease the risk of seizure occurrences secondary to the tumor invasion.	Wang et al., 2017 [76]
RINT1	Transcriptomics	Low-grade gliomas (LGGs) (n=76)	RNA sequencing	Patients with high RINT1 expression were at increased risk of LGG-related seizures. RINT1 was also identified as a predictor of seizure outcomes in patients with LGG at 6 months after tumor resection.	-	Fan et al., 2015 [77]
VLGR1	Transcriptomics	Low-grade glioma (LGG) (n=80)	Whole transcriptome sequencing (WTS)	low expression of VLGR1 is a significant risk factor of epileptic seizures in patients with LGG.	VLGR1 has a unique structure containing multiple Ca2? exchanger b or Calx-b repeats which resemble the regulatory domains of Na?/Ca2? exchangers and play a fundamental role in the development of the central nervous system. Ion channels provide the basis for the regulation of excitability in the central nervous system and are considered to be closely linked to the molecular pathogenesis of epileps…	Wang et al., 2015 [78]
miR-128	Genomics, Transcriptomics	Low-grade glioma (LGG) (n=53)	qRT-PCR	The microRNA-128 expression levels were down-regulated in low-grade glioma tissue. Dysregulation of miR-128 expression in low-grade glioma is associated with glioma-associated epilepsy.	The authors identified three candidate target genes (CACNG2, GRIK3, and GRIN2D) of miR-128. CACNG2 can regulate compartment-specific AMPAR trafficking as well as activity-dependent plasticity in synaptic AMPAR rectification, whereas both GRIK3 and GRIN2D are important components of glutamate receptors.	Yuan et al., 2016 [86]
miR-196b	Transcriptomics	WHO grade II astrocytomas (n=23) and similar patients for independent validation (n=83)	qRT-PCR, Microarray	MiR-196b expression level is a novel and valuable marker for the molecular diagnosis and prediction of glioma-related epilepsy.	Biological processes that relate to transcription and cell cycles were over-represented in the miR-196b-associated gene expression signature. MiR-196b-associated gene expression profiling was characterized by enrichment of genes usually involved in cell proliferation.	You et al., 2012 [87]
miR-128	Transcriptomics	WHO grades 2 glioma (n=96): oligoastrocytoma (n=29), oligodendroglioma (n=45), astrocytoma (n=18)	Candidate microRNAs expression data and the corresponding RNA-seq data of miR-128 targeted genes.	Negative results.	-	Yang et al., 2017 [88]
UBE2R2-AS1	Transcriptomics	Glioma (n=168)	qRT-PCR	UBE2R2-AS1 significantly correlated with WHO tumor stage and epilepsy.	LncRNA UBE2R2-AS1 inhibits the growth and invasion of glioma cells and promotes apoptosis through the miR-877-3p/TLR4 pathway.	Xu et al., 2021 [89]
ADK	Proteomics	Glial and glioneuronal tumor (n=45)	Immunocytochemistry, Immunohistochemistry, immunostaining, Western blot	ADK expression in the peritumoral cortex of glioma patients with epilepsy was significantly higher than in glioma patients without epilepsy.	Overexpression of ADK in mice resulted in a decrease in the adenosinergic tone and subsequently increased seizure activity.	de Groot et al., 2012 [98]
ADA, ADK	Transcriptomics, Proteomics	Grade I glioma (n=4), Grade II glioma (n=18), Grade III glioma (n=17), Grade IV glioma (n=6)	Immunohistological and immunofluorescence analyses, Western blot analysis, qRT‑PCR	ADA and ADK expression is increased in peritumoral tissues from glioma patients with epilepsy vs. non‑epilepsy patients.	ADA and ADK are capable of regulating adenosine levels and may thus contribute to abnormal adenosine metabolism-induced diseases.	Huang et al., 2015 [97]
AQP4	Transcriptomics, Proteomics	GBM (n=19)	Immunohistochemistry, qRT-PCR	Reduced expression of cell surface AQP-4 is characteristic of GBM patients without seizures.	Likely attributable to a posttranslational mechanism.	Isoardo et al., 2012 [99]
ATRX, IDH1, Ki-67	Proteomics	Human glioma (n=256)	Immunohistochemistry.	IDH-1 positive variant, low ATR-X expression level, and low Ki-67 PI were associated with the occurrence of BTRE.	The IDH mutation could convert isocitrate into 2-hydroxyglutaric acid (2-HG); Due to 2-HG being structurally similar to glutamate, IDH1 mutant glioma cells release a large amount of 2-HG that will combine multiple neurons and activate receptors, such as NMDARs and AMPARs, causing the influx of sodium ions, potassium ions, and calcium ions, increasing the action potential triggered by neurons, and…	Wang et al., 2022 [100]
BCL2A1	Transcriptomics, Proteomics	WHO grade II astrocytoma (n=54)	qRT-PCR and immunohistochemistry	BCL2A1 was proven to be a novel marker associated with seizure prognosis.	Tumors with stronger BCL2A1 expression may be more likely to cause tumor progression, leading to poor seizure prognosis.	You et al., 2013 [101]
Connexin43	Proteomics	-	Review	The expression levels of Cx43 demonstrate a downward trend and an increase in the levels of malignancy, particularly in astrocytomas.	-	Dong et al., 2017 [102]
Connexin43	Proteomics	Freshly resected glioma specimens (n=80)	Western blot analysis and immunohistochemical staining	The Cx43 expression were significantly downregulated and the p-Cx43 expression levels of malignant glioma (WHO grade III and IV) were significantly increased, compared to the malignant glioma (WHO grade I and II) at immunohistochemical analysis.	-	Ye et al., 2015 [104]
IDH1, D2HG	Genomics, Proteomics	-	Review	Excess accumulation of 2HG has been shown to lead to an elevated risk of malignant brain tumours in patients with inborn errors of 2HG metabolism. Similarly, in human malignant gliomas harbouring IDH1 mutations, we find markedly elevated levels of 2HG. These data demonstrate that the IDH1 mutations result in production of the oncometabolite 2HG, and indicate that the excess 2HG which accumulates …	Cancer-associated IDH1 mutations result in a new ability of the enzyme to catalyse the NADPH-dependent reduction of a-ketoglutarate to R(2)-2-hydroxyglutarate (2HG). Structural studies demonstrate that when arginine 132 is mutated to histidine, residues in the active site are shifted to produce structural changes consistent with reduced oxidative decarboxylation of isocitrate and acquisition of t…	Dang et al., 2009 [105]
GABA	Proteomics, Metabonomics	Glioma patients (n=29)	EEG and immunochemistry	Chloride homeostasis was perturbed because of changes in expression of neuronal chloride cotransporters: KCC2 (K-Cl cotransporter 2) was reduced by 42% and expression of NKCC1 (Na-K-2Cl cotransporter 1) increased by 144%.	-	Pallud et al., 2014 [115]
KCC2	Proteomics, Metabonomics	-	EEG and immunochemistry	The study found that peritumoral parvalbumin-positive GABAergic inhibitory interneurons are significantly reduced. Most remaining peritumoral neurons exhibit elevated intracellular Cl2- and consequently depolarizing, excitatory gamma-aminobutyric acid (GABA) responses. In these neurons, the plasmalemmal expression of KCC2 is significantly decreased.	GABAergic disinhibition renders peritumoral neuronal networks hyper-excitable.	Campbell et al., 2015 [151]
KCC2	Proteomics, Metabonomics	-	EEG and Western blot	The study observed a decrease in total KCC2 expression and a dephosphorylation of KCC2 at residue Ser940 in a glioma model which exhibits hyperexcitability and the development of spontaneous seizures.	Downregulation of KCC2 in the peritumoral region leading to compromised GABAergic inhibition; modulating chloride homeostasis may be useful for seizure control.	MacKenzie et al., 2016 [150]
Glutamate, EAAT2, xCT	Proteomics	Supratentorial glioma (n=288)	High-performance liquid chromatography, Western blotting	Molecular features in tumor specimens associated with tumor-associated seizures (TAS) were higher glutamate concentrations, reduced EAAT2 expression, and increased system Xc- expression.	-	Yuen et al., 2012 [57]
Glutamine synthetase	Proteomics	Patients with newly diagnosed GBM (n=83)	Immunohistochemstry	Glutamine synthetase (GS) expression patterns in neoplastic cells were inversely correlated to the presence of epilepsy.	GS catalyzes the synthesis of glutamine, which is the crucial energy substrate for optimal growth of both normal and neoplastic cells in culture, and its up-regulation is related to higher tumor growth and proliferation.	Rosati et al., 2013 [109]
HHIP	Proteomics	GBM patients (n=135)	Immunohistochemistry	High HHIP expression can be a protective factor, which predicts a low risk for seizure.	Inactivation of HHIP may be a main mechanism to activate Hh signaling in solid tumors. The Hh pathway is a regulatory network involved in embryogenesis, chronic persistent inflammation, and carcinogenesis.	Chang et al., 2016 [117]
Ki-67	Proteomics	WHO grade II glioma (n=93)	Immunohistochemical staining	ki-67 overexpression associates with poor seizure control factors explained of the variance of seizure outcome.	Ki-67 is most likely a cellular marker for proliferation, strictly associated with cell proliferation in human cells.	Yuan et al., 2013 [120]
Kir4.1	Proteomics	Adult male Sprague–Dawley rats	Real-time PCR and western blot analysis	Evaluation of Kir4.1 in tumor specimens showed a significantly lower Kir4.1 expression in the specimens of patients with epilepsy compared to patients without epilepsy.	Alterations in expression of Kir4.1 occurring in epilepsy-associated lesions are possibly influenced by the local inflammatory environment and in particular by the inflammatory cytokine IL-1β.	Zurolo et al., 2012 [119]
NMDA 2B	Proteomics	Mice experiments	Immunohistochemistry	NMDA receptor containing the 2B subunit (NR2B), a predominantly extrasynaptic receptor, is highly phosphorylated at S1013 in the neurons located in the periglioma area of the mouse brain. NR2B is also highly phosphorylated at S1013 in the neurons located in the peritumoral area from human brain tissue containing a glioma.	The phosphorylation of the extrasynaptic NMDA receptor increases its permeability for Ca2+ influx and subsequently mediates neuronal overexcitation and seizure activity.	Gao et al., 2014 [121]
PIK3CA 1047R	Genomics, Metabonomics	Glioma (WHO Grades II-IV, n=1600) Patients with glioma (n=134)	Genetic sequencing, Electrophysiology.	Glioma somatic mutations in PIK3CA may variably impact peritumoral hyperexcitability. In this study, the H1047R variant was associated with more difficult to control seizures. The presence of H1047R, one of four widely reported variations (H1047R, R88Q, E542K, G118D) of PIK3CA, the PI3K catalytic subunit, was substantially related with poor seizure management.	The H1047R variant promoted hyperexcitability in a cell-autonomous manner, although the mechanism has yet to be fully elucidated. Specific variants in PIK3CA may promote electrophysiologic hyperexcitability and seizures.	Tobochnik et al., 2021 [122]
SV2A	Proteomics	Brain tumor patients with a glial tumor (n=51)	Immunohistochemistry, Immunostaining, Western Blot.	Negative results.	-	de Groot et al., 2010 [126]
SV2A	Proteomics	Glioma patients with epilepsy (n=40)	Immunohistochemistry	Patients with a good response to treatment had significantly stronger SV2A expression.	-	de Groot et al., 2011 [125]
SV2A	Proteomics	Samples from glioma patients (n=18)	Immunohistochemistry	SV2A expression in tumoral and peritumoral tissue correlates with the occurrence of levetiracetam (LEV) -related neuropsy-chiatric adverse events (NPAEs) .	Given low ligand (SV2A) expression in the tumor, a redistribution of LEV to non-tumoral site might be postulated, with over-binding to healthy neurons. Such atypical LEV redistribution might participate in NPAE increase. In addition, since low SV2A expression leads to lower LEV efficacy, it is likely that patients with low SV2A expression are prescribed with dosages higher than patients with high…	Romoli et al., 2019 [124]
xCT (SLC7A11)	Proteomics	Patients with a histological diagnosis of malignant glioma (n=9)	Immunohistochemistry and Western blot.	SLC7A11 expression is associated with seizures and predicts poor survival in patients with malignant glioma. Cystine/glutamate transporter System Xc-(SXC), is the major pathway for glutamate release from gliomas and that SLC7A11 expression predicts accelerated growth and tumor-associated seizures.	Compared with tumors lacking this transporter, in vivo propagated and intracranially implanted SLC7A11-expressing tumors grew faster, produced pronounced peritumoral glutamate excitotoxicity, induced seizures, and shortened overall survival. SXC-mediated glutamate release is causal of tumor-associated epilepsy.	Robert et al., 2015 [129]
TOPOII	Proteomics	Supratentorial astrocytic tumor or oligodendroglial tumor (n=310)	Immunochemistry	Topoisomerase II (TopoII) positivity is strong low-risk predictors for pre-operative epileptic seizures	Proliferative signals may prompt TopoII expression whilst TopoII immunostaining represent a reliable proliferation marker and provide valuable prognostic information. Downregulated TopoII expression may play crucial role in preoperative seizure occurrence in patients with glioma via perturbing DNA repair and gene regulation dysfunction.	Huang et al., 2017 [127]
xCT (SLC7A11)	Proteomics	Patients with newly diagnosed glioma (n=229)	Immunochemistry	High xCT expression was significantly associated with seizures at onset.	The crucial role of extracellular glutamate in these tumors for TAS.	Sørensen et al., 2018 [132]
Glutamate	Metabonomics	Patients with supratentorial diffuse gliomas (n=10)	GluCEST (glutamate chemical exchange saturation transfer) and single voxel MRS (magnetic resonance spectroscopy)	Increased tumour GluCEST contrast was associated with prior adjuvant therapy, and increased peritumoural GluCEST contrast was associated with both recent seizures and drug refractory epilepsy. We distinguished two unique GluCEST contrast patterns with distinct clinical and radiological features. MRS glutamate correlated with GluCEST contrast within the peritumoural voxel and a positive trend exis…	-	Neal et al., 2019 [142]
Olig2 RINT1	Metabonomics	Supratentorial glioblastoma patients (n=77)	MRI	BTRE were associated with regions with significantly low expression of OLIG2 and RINT1.	-	Lee et al., 2014 [141]
TSP2	Proteomics, Metabonomics	LGG (n=16), HGG (n=21)	Western Blot Analysis, Histological, Immunohistochemical, and Immunofluorescence Analysis, Golgi Staining, Electroencephalogram Recordings	The expression of TSP2 was increased in tumor tissue specimens from LGG patients, and this increase may have contributed to an increase in the density of spines and excitatory synapses in the peritumoral area.	Glioma-derived TSP2 promotes excitatory synapse formation, probably via the a2d1/Rac1 signaling pathway, resulting in hyperexcitability in the peritumoral cortical networks	Wang et al., 2021 [137]
